# Supplementary material for: Genome Comparisons of the Fission Yeasts Reveal Ancient Collinear Loci Maintained by Natural Selection
Source: J Fungi (Basel). 2021 Oct 14;7(10):864. doi: 10.3390/jof7100864 (PMC8537764; doi:10.3390/jof7100864)
Supplement: Supplementary file 1 [file jof-07-00864-s001.zip]

Archive with 3 entries (3 files):
- Supplementary figures.pptx
- Supplementary File S1.pdf
- Supplementary tables.xlsx
